# Supplementary material for: Awareness of Virus–Cancer Links and Willingness to Vaccinate Against a Cancer-Associated Virus by HPV Vaccination Status Among Polish Students: A Cross-Sectional Study
Source: Vaccines (Basel). 2026 Apr 9;14(4):335. doi: 10.3390/vaccines14040335 (PMC13120187; doi:10.3390/vaccines14040335)
Supplement: Supplementary file 1 [file vaccines-14-00335-s001.zip]

Archive with 1 entries (1 files):
- vaccines-4216788-supplementary.pdf
